# Supplementary material for: Psychophysiological effects of walking in forests and urban built environments with disparate road traffic noise exposure: study protocol of a randomized controlled trial
Source: BMC Psychol. 2024 May 6;12:250. doi: 10.1186/s40359-024-01720-x (PMC11073983; doi:10.1186/s40359-024-01720-x)
Supplement: Supplementary file 7 — Additional file 7. GPS tracks of walking routes. [file 40359_2024_1720_MOESM7_ESM.zip]

Archive with 8 entries (8 files):
- 7_Route setting 1_Wydlerweg.gpx
- 7_Route setting 11_Forsthausweg.gpx
- 7_Route setting 12_Hungerbergstr.gpx
- 7_Route setting 2_Albisriederstr.gpx
- 7_Route setting 3_Schweighofstr.gpx
- 7_Route setting 5_Saumackerstr.gpx
- 7_Route setting 8_Bruderholzweg.gpx
- 7_Route setting 9_Alte Regensdorferstr..gpx
