# Supplementary material for: Psychophysiological effects of walking in forests and urban built environments with disparate road traffic noise exposure: study protocol of a randomized controlled trial
Source: BMC Psychol. 2024 May 6;12:250. doi: 10.1186/s40359-024-01720-x (PMC11073983; doi:10.1186/s40359-024-01720-x)
Supplement: Supplementary file 7 — Additional file 7. GPS tracks of walking routes. [file 40359_2024_1720_MOESM7_ESM.zip › 7_Route setting 1_Wydlerweg.gpx]

<?xml version='1.0' encoding='UTF-8'?>
<gpx version="1.1" creator="https://www.komoot.de" xmlns="http://www.topografix.com/GPX/1/1" xmlns:xsi="http://www.w3.org/2001/XMLSchema-instance" xsi:schemaLocation="http://www.topografix.com/GPX/1/1 http://www.topografix.com/GPX/1/1/gpx.xsd">
  <metadata>
    <name>Altstettetstr</name>
    <author>
      <link href="https://www.komoot.de">
        <text>komoot</text>
        <type>text/html</type>
      </link>
    </author>
  </metadata>
  <trk>
    <name>Altstettetstr</name>
    <trkseg>
      <trkpt lat="47.376072" lon="8.485679">
        <ele>431.494376</ele>
        <time>2023-08-31T12:45:13.606Z</time>
      </trkpt>
      <trkpt lat="47.376010" lon="8.485552">
        <ele>431.494376</ele>
        <time>2023-08-31T12:45:24.665Z</time>
      </trkpt>
      <trkpt lat="47.375971" lon="8.485478">
        <ele>431.494376</ele>
        <time>2023-08-31T12:45:31.296Z</time>
      </trkpt>
      <trkpt lat="47.375630" lon="8.484821">
        <ele>431.494376</ele>
        <time>2023-08-31T12:46:28.214Z</time>
      </trkpt>
      <trkpt lat="47.375480" lon="8.484622">
        <ele>431.473841</ele>
        <time>2023-08-31T12:46:48.813Z</time>
      </trkpt>
      <trkpt lat="47.375515" lon="8.484547">
        <ele>431.434751</ele>
        <time>2023-08-31T12:46:55.053Z</time>
      </trkpt>
      <trkpt lat="47.375483" lon="8.484471">
        <ele>431.396343</ele>
        <time>2023-08-31T12:47:01.194Z</time>
      </trkpt>
      <trkpt lat="47.375458" lon="8.484412">
        <ele>431.366474</ele>
        <time>2023-08-31T12:47:05.887Z</time>
      </trkpt>
      <trkpt lat="47.375848" lon="8.484174">
        <ele>431.099040</ele>
        <time>2023-08-31T12:47:48.273Z</time>
      </trkpt>
      <trkpt lat="47.375907" lon="8.484100">
        <ele>431.049982</ele>
        <time>2023-08-31T12:47:56.110Z</time>
      </trkpt>
      <trkpt lat="47.376309" lon="8.483844">
        <ele>430.772537</ele>
        <time>2023-08-31T12:48:40.454Z</time>
      </trkpt>
      <trkpt lat="47.376416" lon="8.483813">
        <ele>430.703433</ele>
        <time>2023-08-31T12:48:51.571Z</time>
      </trkpt>
      <trkpt lat="47.377063" lon="8.483436">
        <ele>429.995001</ele>
        <time>2023-08-31T12:50:02.775Z</time>
      </trkpt>
      <trkpt lat="47.377841" lon="8.483208">
        <ele>428.027814</ele>
        <time>2023-08-31T12:51:25.957Z</time>
      </trkpt>
      <trkpt lat="47.377973" lon="8.483164">
        <ele>427.692197</ele>
        <time>2023-08-31T12:51:40.224Z</time>
      </trkpt>
      <trkpt lat="47.377998" lon="8.483129">
        <ele>427.606759</ele>
        <time>2023-08-31T12:51:43.897Z</time>
      </trkpt>
      <trkpt lat="47.378046" lon="8.483116">
        <ele>427.485726</ele>
        <time>2023-08-31T12:51:49.125Z</time>
      </trkpt>
      <trkpt lat="47.378083" lon="8.483106">
        <ele>427.392437</ele>
        <time>2023-08-31T12:51:53.069Z</time>
      </trkpt>
      <trkpt lat="47.378130" lon="8.483106">
        <ele>427.275869</ele>
        <time>2023-08-31T12:51:58.056Z</time>
      </trkpt>
      <trkpt lat="47.379589" lon="8.483268">
        <ele>422.984144</ele>
        <time>2023-08-31T12:54:34.206Z</time>
      </trkpt>
      <trkpt lat="47.379627" lon="8.483273">
        <ele>422.861601</ele>
        <time>2023-08-31T12:54:38.255Z</time>
      </trkpt>
      <trkpt lat="47.379914" lon="8.483311">
        <ele>421.936035</ele>
        <time>2023-08-31T12:55:09.309Z</time>
      </trkpt>
      <trkpt lat="47.379947" lon="8.483315">
        <ele>421.829679</ele>
        <time>2023-08-31T12:55:12.836Z</time>
      </trkpt>
      <trkpt lat="47.380344" lon="8.483363">
        <ele>420.550215</ele>
        <time>2023-08-31T12:55:55.367Z</time>
      </trkpt>
      <trkpt lat="47.380417" lon="8.483371">
        <ele>420.315088</ele>
        <time>2023-08-31T12:56:03.079Z</time>
      </trkpt>
      <trkpt lat="47.381645" lon="8.483530">
        <ele>416.936891</ele>
        <time>2023-08-31T12:58:13.395Z</time>
      </trkpt>
      <trkpt lat="47.381861" lon="8.483558">
        <ele>416.348084</ele>
        <time>2023-08-31T12:58:36.328Z</time>
      </trkpt>
      <trkpt lat="47.381955" lon="8.483571">
        <ele>416.091708</ele>
        <time>2023-08-31T12:58:46.173Z</time>
      </trkpt>
      <trkpt lat="47.381992" lon="8.483578">
        <ele>415.990413</ele>
        <time>2023-08-31T12:58:50.076Z</time>
      </trkpt>
      <trkpt lat="47.382199" lon="8.483646">
        <ele>415.414563</ele>
        <time>2023-08-31T12:59:12.379Z</time>
      </trkpt>
      <trkpt lat="47.382561" lon="8.483765">
        <ele>415.231939</ele>
        <time>2023-08-31T12:59:51.402Z</time>
      </trkpt>
      <trkpt lat="47.382715" lon="8.483820">
        <ele>415.231939</ele>
        <time>2023-08-31T13:00:08.089Z</time>
      </trkpt>
      <trkpt lat="47.382770" lon="8.483839">
        <ele>415.231939</ele>
        <time>2023-08-31T13:00:14.114Z</time>
      </trkpt>
      <trkpt lat="47.383024" lon="8.483930">
        <ele>415.231939</ele>
        <time>2023-08-31T13:00:41.553Z</time>
      </trkpt>
      <trkpt lat="47.383197" lon="8.483932">
        <ele>415.231939</ele>
        <time>2023-08-31T13:00:59.819Z</time>
      </trkpt>
      <trkpt lat="47.383320" lon="8.483882">
        <ele>415.231939</ele>
        <time>2023-08-31T13:01:13.168Z</time>
      </trkpt>
      <trkpt lat="47.383407" lon="8.483947">
        <ele>415.231939</ele>
        <time>2023-08-31T13:01:23.370Z</time>
      </trkpt>
      <trkpt lat="47.383512" lon="8.484014">
        <ele>415.231939</ele>
        <time>2023-08-31T13:01:35.428Z</time>
      </trkpt>
      <trkpt lat="47.383539" lon="8.484072">
        <ele>415.231939</ele>
        <time>2023-08-31T13:01:40.413Z</time>
      </trkpt>
      <trkpt lat="47.383778" lon="8.484192">
        <ele>415.231939</ele>
        <time>2023-08-31T13:02:06.859Z</time>
      </trkpt>
      <trkpt lat="47.383802" lon="8.484204">
        <ele>415.231939</ele>
        <time>2023-08-31T13:02:09.477Z</time>
      </trkpt>
      <trkpt lat="47.384288" lon="8.484391">
        <ele>415.231939</ele>
        <time>2023-08-31T13:03:01.505Z</time>
      </trkpt>
    </trkseg>
  </trk>
</gpx>
