# Supplementary material for: Psychophysiological effects of walking in forests and urban built environments with disparate road traffic noise exposure: study protocol of a randomized controlled trial
Source: BMC Psychol. 2024 May 6;12:250. doi: 10.1186/s40359-024-01720-x (PMC11073983; doi:10.1186/s40359-024-01720-x)
Supplement: Supplementary file 7 — Additional file 7. GPS tracks of walking routes. [file 40359_2024_1720_MOESM7_ESM.zip › 7_Route setting 11_Forsthausweg.gpx]

<?xml version='1.0' encoding='UTF-8'?>
<gpx version="1.1" creator="https://www.komoot.de" xmlns="http://www.topografix.com/GPX/1/1" xmlns:xsi="http://www.w3.org/2001/XMLSchema-instance" xsi:schemaLocation="http://www.topografix.com/GPX/1/1 http://www.topografix.com/GPX/1/1/gpx.xsd">
  <metadata>
    <name>Forsthausweg</name>
    <author>
      <link href="https://www.komoot.de">
        <text>komoot</text>
        <type>text/html</type>
      </link>
    </author>
  </metadata>
  <trk>
    <name>Forsthausweg</name>
    <trkseg>
      <trkpt lat="47.380752" lon="8.589659">
        <ele>639.822490</ele>
        <time>2023-08-31T13:04:00.651Z</time>
      </trkpt>
      <trkpt lat="47.380748" lon="8.589658">
        <ele>639.822490</ele>
        <time>2023-08-31T13:04:01.024Z</time>
      </trkpt>
      <trkpt lat="47.380415" lon="8.589692">
        <ele>639.822490</ele>
        <time>2023-08-31T13:04:34.945Z</time>
      </trkpt>
      <trkpt lat="47.380156" lon="8.589567">
        <ele>639.822490</ele>
        <time>2023-08-31T13:05:02.215Z</time>
      </trkpt>
      <trkpt lat="47.380057" lon="8.589562">
        <ele>639.822490</ele>
        <time>2023-08-31T13:05:12.070Z</time>
      </trkpt>
      <trkpt lat="47.379791" lon="8.589691">
        <ele>639.969643</ele>
        <time>2023-08-31T13:05:40.749Z</time>
      </trkpt>
      <trkpt lat="47.379376" lon="8.590053">
        <ele>640.757329</ele>
        <time>2023-08-31T13:06:30.965Z</time>
      </trkpt>
      <trkpt lat="47.379276" lon="8.590077">
        <ele>640.922898</ele>
        <time>2023-08-31T13:06:41.869Z</time>
      </trkpt>
      <trkpt lat="47.379206" lon="8.590034">
        <ele>641.046797</ele>
        <time>2023-08-31T13:06:50.006Z</time>
      </trkpt>
      <trkpt lat="47.379039" lon="8.589874">
        <ele>641.372120</ele>
        <time>2023-08-31T13:07:11.131Z</time>
      </trkpt>
      <trkpt lat="47.378936" lon="8.589868">
        <ele>641.540579</ele>
        <time>2023-08-31T13:07:22.116Z</time>
      </trkpt>
      <trkpt lat="47.378917" lon="8.589917">
        <ele>641.603065</ele>
        <time>2023-08-31T13:07:26.256Z</time>
      </trkpt>
      <trkpt lat="47.378383" lon="8.591298">
        <ele>643.025611</ele>
        <time>2023-08-31T13:09:22.522Z</time>
      </trkpt>
      <trkpt lat="47.378327" lon="8.591443">
        <ele>643.106657</ele>
        <time>2023-08-31T13:09:34.810Z</time>
      </trkpt>
      <trkpt lat="47.378277" lon="8.591111">
        <ele>643.271789</ele>
        <time>2023-08-31T13:09:59.354Z</time>
      </trkpt>
      <trkpt lat="47.378184" lon="8.590491">
        <ele>643.580111</ele>
        <time>2023-08-31T13:10:43.917Z</time>
      </trkpt>
      <trkpt lat="47.378146" lon="8.590235">
        <ele>643.707356</ele>
        <time>2023-08-31T13:11:01.680Z</time>
      </trkpt>
      <trkpt lat="47.378118" lon="8.590052">
        <ele>643.798447</ele>
        <time>2023-08-31T13:11:14.453Z</time>
      </trkpt>
      <trkpt lat="47.378092" lon="8.589888">
        <ele>643.880226</ele>
        <time>2023-08-31T13:11:26.022Z</time>
      </trkpt>
      <trkpt lat="47.377900" lon="8.588677">
        <ele>643.183161</ele>
        <time>2023-08-31T13:12:53.098Z</time>
      </trkpt>
      <trkpt lat="47.377729" lon="8.587594">
        <ele>642.099161</ele>
        <time>2023-08-31T13:14:11.448Z</time>
      </trkpt>
      <trkpt lat="47.377888" lon="8.587313">
        <ele>641.742210</ele>
        <time>2023-08-31T13:14:37.062Z</time>
      </trkpt>
      <trkpt lat="47.377845" lon="8.587249">
        <ele>641.654328</ele>
        <time>2023-08-31T13:14:43.341Z</time>
      </trkpt>
      <trkpt lat="47.377626" lon="8.586921">
        <ele>641.335830</ele>
        <time>2023-08-31T13:15:15.210Z</time>
      </trkpt>
      <trkpt lat="47.377656" lon="8.587121">
        <ele>641.237516</ele>
        <time>2023-08-31T13:15:29.223Z</time>
      </trkpt>
      <trkpt lat="47.377729" lon="8.587594">
        <ele>641.004687</ele>
        <time>2023-08-31T13:16:02.147Z</time>
      </trkpt>
      <trkpt lat="47.377888" lon="8.587313">
        <ele>640.828941</ele>
        <time>2023-08-31T13:16:26.981Z</time>
      </trkpt>
      <trkpt lat="47.378319" lon="8.587851">
        <ele>640.428968</ele>
        <time>2023-08-31T13:17:23.603Z</time>
      </trkpt>
      <trkpt lat="47.378534" lon="8.588259">
        <ele>640.187634</ele>
        <time>2023-08-31T13:17:59.417Z</time>
      </trkpt>
      <trkpt lat="47.378751" lon="8.588672">
        <ele>640.187634</ele>
        <time>2023-08-31T13:18:36.442Z</time>
      </trkpt>
      <trkpt lat="47.379074" lon="8.588289">
        <ele>640.187634</ele>
        <time>2023-08-31T13:19:19.818Z</time>
      </trkpt>
      <trkpt lat="47.379149" lon="8.588232">
        <ele>640.187634</ele>
        <time>2023-08-31T13:19:28.631Z</time>
      </trkpt>
      <trkpt lat="47.379201" lon="8.588193">
        <ele>640.187634</ele>
        <time>2023-08-31T13:19:34.756Z</time>
      </trkpt>
      <trkpt lat="47.379681" lon="8.587939">
        <ele>640.187634</ele>
        <time>2023-08-31T13:20:28.210Z</time>
      </trkpt>
      <trkpt lat="47.379766" lon="8.587864">
        <ele>640.187634</ele>
        <time>2023-08-31T13:20:38.729Z</time>
      </trkpt>
      <trkpt lat="47.380022" lon="8.587636">
        <ele>640.187634</ele>
        <time>2023-08-31T13:21:10.347Z</time>
      </trkpt>
    </trkseg>
  </trk>
</gpx>
