# Supplementary material for: Psychophysiological effects of walking in forests and urban built environments with disparate road traffic noise exposure: study protocol of a randomized controlled trial
Source: BMC Psychol. 2024 May 6;12:250. doi: 10.1186/s40359-024-01720-x (PMC11073983; doi:10.1186/s40359-024-01720-x)
Supplement: Supplementary file 7 — Additional file 7. GPS tracks of walking routes. [file 40359_2024_1720_MOESM7_ESM.zip › 7_Route setting 12_Hungerbergstr.gpx]

<?xml version='1.0' encoding='UTF-8'?>
<gpx version="1.1" creator="https://www.komoot.de" xmlns="http://www.topografix.com/GPX/1/1" xmlns:xsi="http://www.w3.org/2001/XMLSchema-instance" xsi:schemaLocation="http://www.topografix.com/GPX/1/1 http://www.topografix.com/GPX/1/1/gpx.xsd">
  <metadata>
    <name>Grünwald leise</name>
    <author>
      <link href="https://www.komoot.de">
        <text>komoot</text>
        <type>text/html</type>
      </link>
    </author>
  </metadata>
  <trk>
    <name>Grünwald leise</name>
    <trkseg>
      <trkpt lat="47.416961" lon="8.495826">
        <ele>540.074128</ele>
        <time>2023-08-31T11:48:48.237Z</time>
      </trkpt>
      <trkpt lat="47.416623" lon="8.495701">
        <ele>540.074128</ele>
        <time>2023-08-31T11:49:23.763Z</time>
      </trkpt>
      <trkpt lat="47.416075" lon="8.495629">
        <ele>540.074128</ele>
        <time>2023-08-31T11:50:20.156Z</time>
      </trkpt>
      <trkpt lat="47.415014" lon="8.495895">
        <ele>537.950688</ele>
        <time>2023-08-31T11:52:11.904Z</time>
      </trkpt>
      <trkpt lat="47.414553" lon="8.495932">
        <ele>537.039094</ele>
        <time>2023-08-31T11:53:00.498Z</time>
      </trkpt>
      <trkpt lat="47.414226" lon="8.495921">
        <ele>536.427344</ele>
        <time>2023-08-31T11:53:34.998Z</time>
      </trkpt>
      <trkpt lat="47.414240" lon="8.496030">
        <ele>536.318148</ele>
        <time>2023-08-31T11:53:42.842Z</time>
      </trkpt>
      <trkpt lat="47.414127" lon="8.496441">
        <ele>535.881514</ele>
        <time>2023-08-31T11:54:14.255Z</time>
      </trkpt>
      <trkpt lat="47.413756" lon="8.497787">
        <ele>534.451049</ele>
        <time>2023-08-31T11:55:56.052Z</time>
      </trkpt>
      <trkpt lat="47.413705" lon="8.497906">
        <ele>534.312411</ele>
        <time>2023-08-31T11:56:05.792Z</time>
      </trkpt>
      <trkpt lat="47.413483" lon="8.498090">
        <ele>533.942198</ele>
        <time>2023-08-31T11:56:31.620Z</time>
      </trkpt>
      <trkpt lat="47.413639" lon="8.498149">
        <ele>534.034959</ele>
        <time>2023-08-31T11:56:47.891Z</time>
      </trkpt>
      <trkpt lat="47.414311" lon="8.498568">
        <ele>534.720592</ele>
        <time>2023-08-31T11:58:03.243Z</time>
      </trkpt>
      <trkpt lat="47.414745" lon="8.498453">
        <ele>535.135075</ele>
        <time>2023-08-31T11:58:50.171Z</time>
      </trkpt>
      <trkpt lat="47.415533" lon="8.498510">
        <ele>535.795337</ele>
        <time>2023-08-31T12:00:13.261Z</time>
      </trkpt>
      <trkpt lat="47.415768" lon="8.498527">
        <ele>535.952075</ele>
        <time>2023-08-31T12:00:37.751Z</time>
      </trkpt>
      <trkpt lat="47.416017" lon="8.497972">
        <ele>536.252254</ele>
        <time>2023-08-31T12:01:24.075Z</time>
      </trkpt>
      <trkpt lat="47.416031" lon="8.497891">
        <ele>536.289939</ele>
        <time>2023-08-31T12:01:29.843Z</time>
      </trkpt>
      <trkpt lat="47.416054" lon="8.497764">
        <ele>536.349203</ele>
        <time>2023-08-31T12:01:38.909Z</time>
      </trkpt>
      <trkpt lat="47.416028" lon="8.497651">
        <ele>536.403006</ele>
        <time>2023-08-31T12:01:47.082Z</time>
      </trkpt>
      <trkpt lat="47.415934" lon="8.497465">
        <ele>536.507654</ele>
        <time>2023-08-31T12:02:02.886Z</time>
      </trkpt>
      <trkpt lat="47.415831" lon="8.497313">
        <ele>536.604623</ele>
        <time>2023-08-31T12:02:17.516Z</time>
      </trkpt>
      <trkpt lat="47.415788" lon="8.497267">
        <ele>536.639986</ele>
        <time>2023-08-31T12:02:22.883Z</time>
      </trkpt>
      <trkpt lat="47.415617" lon="8.497079">
        <ele>536.781968</ele>
        <time>2023-08-31T12:02:44.194Z</time>
      </trkpt>
      <trkpt lat="47.415432" lon="8.496918">
        <ele>536.795600</ele>
        <time>2023-08-31T12:03:05.755Z</time>
      </trkpt>
      <trkpt lat="47.415321" lon="8.496821">
        <ele>536.795600</ele>
        <time>2023-08-31T12:03:18.766Z</time>
      </trkpt>
      <trkpt lat="47.415071" lon="8.496696">
        <ele>536.795600</ele>
        <time>2023-08-31T12:03:45.429Z</time>
      </trkpt>
      <trkpt lat="47.414680" lon="8.496500">
        <ele>536.795600</ele>
        <time>2023-08-31T12:04:26.950Z</time>
      </trkpt>
      <trkpt lat="47.414661" lon="8.496486">
        <ele>536.795600</ele>
        <time>2023-08-31T12:04:29.074Z</time>
      </trkpt>
      <trkpt lat="47.414524" lon="8.496379">
        <ele>536.795600</ele>
        <time>2023-08-31T12:04:44.593Z</time>
      </trkpt>
      <trkpt lat="47.414467" lon="8.496310">
        <ele>536.795600</ele>
        <time>2023-08-31T12:04:52.011Z</time>
      </trkpt>
      <trkpt lat="47.414347" lon="8.496162">
        <ele>536.795600</ele>
        <time>2023-08-31T12:05:07.661Z</time>
      </trkpt>
      <trkpt lat="47.414286" lon="8.496087">
        <ele>536.795600</ele>
        <time>2023-08-31T12:05:15.582Z</time>
      </trkpt>
    </trkseg>
  </trk>
</gpx>
