# Supplementary material for: Psychophysiological effects of walking in forests and urban built environments with disparate road traffic noise exposure: study protocol of a randomized controlled trial
Source: BMC Psychol. 2024 May 6;12:250. doi: 10.1186/s40359-024-01720-x (PMC11073983; doi:10.1186/s40359-024-01720-x)
Supplement: Supplementary file 7 — Additional file 7. GPS tracks of walking routes. [file 40359_2024_1720_MOESM7_ESM.zip › 7_Route setting 2_Albisriederstr.gpx]

<?xml version='1.0' encoding='UTF-8'?>
<gpx version="1.1" creator="https://www.komoot.de" xmlns="http://www.topografix.com/GPX/1/1" xmlns:xsi="http://www.w3.org/2001/XMLSchema-instance" xsi:schemaLocation="http://www.topografix.com/GPX/1/1 http://www.topografix.com/GPX/1/1/gpx.xsd">
  <metadata>
    <name>Strecke Triemlistr</name>
    <author>
      <link href="https://www.komoot.de">
        <text>komoot</text>
        <type>text/html</type>
      </link>
    </author>
  </metadata>
  <trk>
    <name>Strecke Triemlistr</name>
    <trkseg>
      <trkpt lat="47.374515" lon="8.483795">
        <ele>436.207435</ele>
        <time>2022-06-08T10:58:36.611Z</time>
      </trkpt>
      <trkpt lat="47.374635" lon="8.483519">
        <ele>436.207435</ele>
        <time>2022-06-08T10:58:58.999Z</time>
      </trkpt>
      <trkpt lat="47.374735" lon="8.483498">
        <ele>436.207435</ele>
        <time>2022-06-08T10:59:09.294Z</time>
      </trkpt>
      <trkpt lat="47.375065" lon="8.484032">
        <ele>436.207435</ele>
        <time>2022-06-08T10:59:58.402Z</time>
      </trkpt>
      <trkpt lat="47.375276" lon="8.484471">
        <ele>436.427494</ele>
        <time>2022-06-08T11:00:35.767Z</time>
      </trkpt>
      <trkpt lat="47.375298" lon="8.484440">
        <ele>436.451572</ele>
        <time>2022-06-08T11:00:38.846Z</time>
      </trkpt>
      <trkpt lat="47.375321" lon="8.484409">
        <ele>436.476229</ele>
        <time>2022-06-08T11:00:42.270Z</time>
      </trkpt>
      <trkpt lat="47.375278" lon="8.484333">
        <ele>436.529333</ele>
        <time>2022-06-08T11:00:49.666Z</time>
      </trkpt>
      <trkpt lat="47.375230" lon="8.484249">
        <ele>436.588268</ele>
        <time>2022-06-08T11:00:57.339Z</time>
      </trkpt>
      <trkpt lat="47.375094" lon="8.484011">
        <ele>436.755249</ele>
        <time>2022-06-08T11:01:18.923Z</time>
      </trkpt>
      <trkpt lat="47.375090" lon="8.484003">
        <ele>436.760582</ele>
        <time>2022-06-08T11:01:19.821Z</time>
      </trkpt>
      <trkpt lat="47.375029" lon="8.483901">
        <ele>436.833550</ele>
        <time>2022-06-08T11:01:29.680Z</time>
      </trkpt>
      <trkpt lat="47.374934" lon="8.483743">
        <ele>436.946847</ele>
        <time>2022-06-08T11:01:44.433Z</time>
      </trkpt>
      <trkpt lat="47.374772" lon="8.483473">
        <ele>437.140276</ele>
        <time>2022-06-08T11:02:09.459Z</time>
      </trkpt>
      <trkpt lat="47.374697" lon="8.483352">
        <ele>437.228233</ele>
        <time>2022-06-08T11:02:20.736Z</time>
      </trkpt>
      <trkpt lat="47.374521" lon="8.483059">
        <ele>437.438245</ele>
        <time>2022-06-08T11:02:48.931Z</time>
      </trkpt>
      <trkpt lat="47.374513" lon="8.483046">
        <ele>437.447664</ele>
        <time>2022-06-08T11:02:50.520Z</time>
      </trkpt>
      <trkpt lat="47.374521" lon="8.483059">
        <ele>437.457083</ele>
        <time>2022-06-08T11:02:51.895Z</time>
      </trkpt>
      <trkpt lat="47.374238" lon="8.483411">
        <ele>437.907263</ele>
        <time>2022-06-08T11:03:31.591Z</time>
      </trkpt>
      <trkpt lat="47.374141" lon="8.483514">
        <ele>438.127420</ele>
        <time>2022-06-08T11:03:44.224Z</time>
      </trkpt>
      <trkpt lat="47.373968" lon="8.483756">
        <ele>438.566537</ele>
        <time>2022-06-08T11:04:10.859Z</time>
      </trkpt>
      <trkpt lat="47.373868" lon="8.483942">
        <ele>438.862899</ele>
        <time>2022-06-08T11:04:28.217Z</time>
      </trkpt>
      <trkpt lat="47.373725" lon="8.484024">
        <ele>439.145577</ele>
        <time>2022-06-08T11:04:45.015Z</time>
      </trkpt>
      <trkpt lat="47.373538" lon="8.484313">
        <ele>439.644379</ele>
        <time>2022-06-08T11:05:13.890Z</time>
      </trkpt>
      <trkpt lat="47.373502" lon="8.484257">
        <ele>439.740734</ele>
        <time>2022-06-08T11:05:19.520Z</time>
      </trkpt>
      <trkpt lat="47.373157" lon="8.484847">
        <ele>440.713486</ele>
        <time>2022-06-08T11:06:14.459Z</time>
      </trkpt>
      <trkpt lat="47.372913" lon="8.485436">
        <ele>441.279191</ele>
        <time>2022-06-08T11:07:03.905Z</time>
      </trkpt>
      <trkpt lat="47.372608" lon="8.486237">
        <ele>441.886537</ele>
        <time>2022-06-08T11:08:09.745Z</time>
      </trkpt>
      <trkpt lat="47.372153" lon="8.487226">
        <ele>442.676760</ele>
        <time>2022-06-08T11:09:32.666Z</time>
      </trkpt>
      <trkpt lat="47.371675" lon="8.488078">
        <ele>442.467186</ele>
        <time>2022-06-08T11:10:48.089Z</time>
      </trkpt>
      <trkpt lat="47.370542" lon="8.489474">
        <ele>442.335777</ele>
        <time>2022-06-08T11:13:17.759Z</time>
      </trkpt>
      <trkpt lat="47.369751" lon="8.490485">
        <ele>442.899394</ele>
        <time>2022-06-08T11:15:04.351Z</time>
      </trkpt>
      <trkpt lat="47.369564" lon="8.490794">
        <ele>443.050591</ele>
        <time>2022-06-08T11:15:34.084Z</time>
      </trkpt>
      <trkpt lat="47.369306" lon="8.491393">
        <ele>443.528905</ele>
        <time>2022-06-08T11:16:25.773Z</time>
      </trkpt>
      <trkpt lat="47.369074" lon="8.491989">
        <ele>444.028720</ele>
        <time>2022-06-08T11:17:15.255Z</time>
      </trkpt>
      <trkpt lat="47.368851" lon="8.492560">
        <ele>444.507962</ele>
        <time>2022-06-08T11:18:01.665Z</time>
      </trkpt>
      <trkpt lat="47.368893" lon="8.492597">
        <ele>444.560467</ele>
        <time>2022-06-08T11:18:06.946Z</time>
      </trkpt>
      <trkpt lat="47.368838" lon="8.492738">
        <ele>444.678773</ele>
        <time>2022-06-08T11:18:18.188Z</time>
      </trkpt>
      <trkpt lat="47.368778" lon="8.492888">
        <ele>444.805437</ele>
        <time>2022-06-08T11:18:30.188Z</time>
      </trkpt>
      <trkpt lat="47.368765" lon="8.492922">
        <ele>444.833825</ele>
        <time>2022-06-08T11:18:32.844Z</time>
      </trkpt>
      <trkpt lat="47.368758" lon="8.492939">
        <ele>444.848290</ele>
        <time>2022-06-08T11:18:34.203Z</time>
      </trkpt>
      <trkpt lat="47.368746" lon="8.492969">
        <ele>444.873623</ele>
        <time>2022-06-08T11:18:36.581Z</time>
      </trkpt>
      <trkpt lat="47.368739" lon="8.492987">
        <ele>444.888715</ele>
        <time>2022-06-08T11:18:38.000Z</time>
      </trkpt>
      <trkpt lat="47.368731" lon="8.493008">
        <ele>444.906233</ele>
        <time>2022-06-08T11:18:39.671Z</time>
      </trkpt>
      <trkpt lat="47.368725" lon="8.493023">
        <ele>444.918900</ele>
        <time>2022-06-08T11:18:41.201Z</time>
      </trkpt>
      <trkpt lat="47.368720" lon="8.493035">
        <ele>444.929143</ele>
        <time>2022-06-08T11:18:42.186Z</time>
      </trkpt>
      <trkpt lat="47.368711" lon="8.493025">
        <ele>444.941236</ele>
        <time>2022-06-08T11:18:43.333Z</time>
      </trkpt>
      <trkpt lat="47.368720" lon="8.493035">
        <ele>444.953328</ele>
        <time>2022-06-08T11:18:44.474Z</time>
      </trkpt>
      <trkpt lat="47.368725" lon="8.493023">
        <ele>444.963571</ele>
        <time>2022-06-08T11:18:45.474Z</time>
      </trkpt>
      <trkpt lat="47.368731" lon="8.493008">
        <ele>444.976238</ele>
        <time>2022-06-08T11:18:46.852Z</time>
      </trkpt>
      <trkpt lat="47.368739" lon="8.492987">
        <ele>444.993756</ele>
        <time>2022-06-08T11:18:48.553Z</time>
      </trkpt>
      <trkpt lat="47.368746" lon="8.492969">
        <ele>445.008848</ele>
        <time>2022-06-08T11:18:49.979Z</time>
      </trkpt>
      <trkpt lat="47.368758" lon="8.492939">
        <ele>445.003487</ele>
        <time>2022-06-08T11:18:52.370Z</time>
      </trkpt>
      <trkpt lat="47.368765" lon="8.492922">
        <ele>444.987495</ele>
        <time>2022-06-08T11:18:53.737Z</time>
      </trkpt>
      <trkpt lat="47.368778" lon="8.492888">
        <ele>444.956110</ele>
        <time>2022-06-08T11:18:56.387Z</time>
      </trkpt>
      <trkpt lat="47.368838" lon="8.492738">
        <ele>444.816077</ele>
        <time>2022-06-08T11:19:08.308Z</time>
      </trkpt>
      <trkpt lat="47.368893" lon="8.492597">
        <ele>444.685283</ele>
        <time>2022-06-08T11:19:19.469Z</time>
      </trkpt>
      <trkpt lat="47.368851" lon="8.492560">
        <ele>444.627237</ele>
        <time>2022-06-08T11:19:24.587Z</time>
      </trkpt>
      <trkpt lat="47.369074" lon="8.491989">
        <ele>444.097409</ele>
        <time>2022-06-08T11:20:10.286Z</time>
      </trkpt>
      <trkpt lat="47.369306" lon="8.491393">
        <ele>443.544838</ele>
        <time>2022-06-08T11:20:58.576Z</time>
      </trkpt>
      <trkpt lat="47.369564" lon="8.490794">
        <ele>442.974229</ele>
        <time>2022-06-08T11:21:48.770Z</time>
      </trkpt>
      <trkpt lat="47.369751" lon="8.490485">
        <ele>442.803387</ele>
        <time>2022-06-08T11:22:17.816Z</time>
      </trkpt>
      <trkpt lat="47.370542" lon="8.489474">
        <ele>442.388271</ele>
        <time>2022-06-08T11:24:03.599Z</time>
      </trkpt>
      <trkpt lat="47.371675" lon="8.488078">
        <ele>442.425672</ele>
        <time>2022-06-08T11:26:34.658Z</time>
      </trkpt>
      <trkpt lat="47.372153" lon="8.487226">
        <ele>442.631021</ele>
        <time>2022-06-08T11:27:50.407Z</time>
      </trkpt>
      <trkpt lat="47.372608" lon="8.486237">
        <ele>441.895079</ele>
        <time>2022-06-08T11:29:12.528Z</time>
      </trkpt>
      <trkpt lat="47.372913" lon="8.485436">
        <ele>441.200354</ele>
        <time>2022-06-08T11:30:16.913Z</time>
      </trkpt>
      <trkpt lat="47.373157" lon="8.484847">
        <ele>440.678359</ele>
        <time>2022-06-08T11:31:05.255Z</time>
      </trkpt>
      <trkpt lat="47.373502" lon="8.484257">
        <ele>440.656230</ele>
        <time>2022-06-08T11:31:59.754Z</time>
      </trkpt>
      <trkpt lat="47.373538" lon="8.484313">
        <ele>440.656230</ele>
        <time>2022-06-08T11:32:05.227Z</time>
      </trkpt>
      <trkpt lat="47.373725" lon="8.484024">
        <ele>440.656230</ele>
        <time>2022-06-08T11:32:33.232Z</time>
      </trkpt>
      <trkpt lat="47.373868" lon="8.483942">
        <ele>440.656230</ele>
        <time>2022-06-08T11:32:49.221Z</time>
      </trkpt>
      <trkpt lat="47.373968" lon="8.483756">
        <ele>440.656230</ele>
        <time>2022-06-08T11:33:05.842Z</time>
      </trkpt>
      <trkpt lat="47.374141" lon="8.483514">
        <ele>440.656230</ele>
        <time>2022-06-08T11:33:30.602Z</time>
      </trkpt>
      <trkpt lat="47.374238" lon="8.483411">
        <ele>440.656230</ele>
        <time>2022-06-08T11:33:42.829Z</time>
      </trkpt>
      <trkpt lat="47.374341" lon="8.483489">
        <ele>440.656230</ele>
        <time>2022-06-08T11:33:54.691Z</time>
      </trkpt>
      <trkpt lat="47.374533" lon="8.483508">
        <ele>440.656230</ele>
        <time>2022-06-08T11:34:14.232Z</time>
      </trkpt>
    </trkseg>
  </trk>
</gpx>
