# Supplementary material for: Psychophysiological effects of walking in forests and urban built environments with disparate road traffic noise exposure: study protocol of a randomized controlled trial
Source: BMC Psychol. 2024 May 6;12:250. doi: 10.1186/s40359-024-01720-x (PMC11073983; doi:10.1186/s40359-024-01720-x)
Supplement: Supplementary file 7 — Additional file 7. GPS tracks of walking routes. [file 40359_2024_1720_MOESM7_ESM.zip › 7_Route setting 3_Schweighofstr.gpx]

<?xml version='1.0' encoding='UTF-8'?>
<gpx version="1.1" creator="https://www.komoot.de" xmlns="http://www.topografix.com/GPX/1/1" xmlns:xsi="http://www.w3.org/2001/XMLSchema-instance" xsi:schemaLocation="http://www.topografix.com/GPX/1/1 http://www.topografix.com/GPX/1/1/gpx.xsd">
  <metadata>
    <name>Schweighofstrasse</name>
    <author>
      <link href="https://www.komoot.de">
        <text>komoot</text>
        <type>text/html</type>
      </link>
    </author>
  </metadata>
  <trk>
    <name>Schweighofstrasse</name>
    <trkseg>
      <trkpt lat="47.362606" lon="8.504622">
        <ele>468.202634</ele>
        <time>2023-08-31T12:36:10.681Z</time>
      </trkpt>
      <trkpt lat="47.362563" lon="8.504680">
        <ele>468.202634</ele>
        <time>2023-08-31T12:36:16.769Z</time>
      </trkpt>
      <trkpt lat="47.362570" lon="8.504761">
        <ele>468.202634</ele>
        <time>2023-08-31T12:36:22.460Z</time>
      </trkpt>
      <trkpt lat="47.362511" lon="8.504819">
        <ele>468.202634</ele>
        <time>2023-08-31T12:36:29.995Z</time>
      </trkpt>
      <trkpt lat="47.362441" lon="8.504880">
        <ele>468.202634</ele>
        <time>2023-08-31T12:36:38.501Z</time>
      </trkpt>
      <trkpt lat="47.362384" lon="8.504895">
        <ele>468.202634</ele>
        <time>2023-08-31T12:36:44.595Z</time>
      </trkpt>
      <trkpt lat="47.361973" lon="8.505310">
        <ele>468.202634</ele>
        <time>2023-08-31T12:37:36.269Z</time>
      </trkpt>
      <trkpt lat="47.361328" lon="8.506003">
        <ele>469.268765</ele>
        <time>2023-08-31T12:38:59.473Z</time>
      </trkpt>
      <trkpt lat="47.361264" lon="8.506075">
        <ele>469.387917</ele>
        <time>2023-08-31T12:39:08.095Z</time>
      </trkpt>
      <trkpt lat="47.361224" lon="8.506121">
        <ele>469.463000</ele>
        <time>2023-08-31T12:39:13.480Z</time>
      </trkpt>
      <trkpt lat="47.361191" lon="8.506178">
        <ele>469.538211</ele>
        <time>2023-08-31T12:39:18.820Z</time>
      </trkpt>
      <trkpt lat="47.361141" lon="8.506200">
        <ele>469.615470</ele>
        <time>2023-08-31T12:39:24.460Z</time>
      </trkpt>
      <trkpt lat="47.360889" lon="8.506417">
        <ele>470.047473</ele>
        <time>2023-08-31T12:39:55.495Z</time>
      </trkpt>
      <trkpt lat="47.360727" lon="8.506525">
        <ele>470.310689</ele>
        <time>2023-08-31T12:40:14.440Z</time>
      </trkpt>
      <trkpt lat="47.360410" lon="8.506793">
        <ele>470.851628</ele>
        <time>2023-08-31T12:40:53.133Z</time>
      </trkpt>
      <trkpt lat="47.359895" lon="8.507246">
        <ele>471.775782</ele>
        <time>2023-08-31T12:41:56.409Z</time>
      </trkpt>
      <trkpt lat="47.359881" lon="8.507258">
        <ele>471.800755</ele>
        <time>2023-08-31T12:41:58.100Z</time>
      </trkpt>
      <trkpt lat="47.359450" lon="8.507638">
        <ele>472.575155</ele>
        <time>2023-08-31T12:42:51.230Z</time>
      </trkpt>
      <trkpt lat="47.359414" lon="8.507670">
        <ele>472.639978</ele>
        <time>2023-08-31T12:42:55.644Z</time>
      </trkpt>
      <trkpt lat="47.359305" lon="8.507767">
        <ele>472.836307</ele>
        <time>2023-08-31T12:43:09.151Z</time>
      </trkpt>
      <trkpt lat="47.359191" lon="8.507867">
        <ele>473.040864</ele>
        <time>2023-08-31T12:43:23.085Z</time>
      </trkpt>
      <trkpt lat="47.359070" lon="8.507974">
        <ele>473.258442</ele>
        <time>2023-08-31T12:43:38.013Z</time>
      </trkpt>
      <trkpt lat="47.358953" lon="8.508077">
        <ele>473.468579</ele>
        <time>2023-08-31T12:43:52.590Z</time>
      </trkpt>
      <trkpt lat="47.358814" lon="8.508199">
        <ele>473.677972</ele>
        <time>2023-08-31T12:44:09.508Z</time>
      </trkpt>
      <trkpt lat="47.358675" lon="8.508322">
        <ele>473.798608</ele>
        <time>2023-08-31T12:44:26.569Z</time>
      </trkpt>
      <trkpt lat="47.358548" lon="8.508434">
        <ele>473.908730</ele>
        <time>2023-08-31T12:44:41.865Z</time>
      </trkpt>
      <trkpt lat="47.358403" lon="8.508562">
        <ele>474.034493</ele>
        <time>2023-08-31T12:44:59.371Z</time>
      </trkpt>
      <trkpt lat="47.358302" lon="8.508651">
        <ele>474.122052</ele>
        <time>2023-08-31T12:45:11.585Z</time>
      </trkpt>
      <trkpt lat="47.358130" lon="8.508802">
        <ele>474.271017</ele>
        <time>2023-08-31T12:45:32.151Z</time>
      </trkpt>
      <trkpt lat="47.357909" lon="8.508995">
        <ele>474.462159</ele>
        <time>2023-08-31T12:45:58.440Z</time>
      </trkpt>
      <trkpt lat="47.357863" lon="8.509032">
        <ele>474.501154</ele>
        <time>2023-08-31T12:46:03.837Z</time>
      </trkpt>
      <trkpt lat="47.357815" lon="8.509064">
        <ele>474.540359</ele>
        <time>2023-08-31T12:46:09.259Z</time>
      </trkpt>
      <trkpt lat="47.357776" lon="8.509088">
        <ele>474.571812</ele>
        <time>2023-08-31T12:46:13.554Z</time>
      </trkpt>
      <trkpt lat="47.357729" lon="8.509117">
        <ele>474.609731</ele>
        <time>2023-08-31T12:46:18.738Z</time>
      </trkpt>
      <trkpt lat="47.357554" lon="8.509279">
        <ele>474.763495</ele>
        <time>2023-08-31T12:46:39.644Z</time>
      </trkpt>
      <trkpt lat="47.357324" lon="8.509468">
        <ele>474.959443</ele>
        <time>2023-08-31T12:47:06.223Z</time>
      </trkpt>
      <trkpt lat="47.357107" lon="8.509671">
        <ele>474.975564</ele>
        <time>2023-08-31T12:47:31.985Z</time>
      </trkpt>
      <trkpt lat="47.356880" lon="8.509867">
        <ele>474.971062</ele>
        <time>2023-08-31T12:47:58.348Z</time>
      </trkpt>
      <trkpt lat="47.356772" lon="8.509942">
        <ele>474.969019</ele>
        <time>2023-08-31T12:48:10.304Z</time>
      </trkpt>
      <trkpt lat="47.356644" lon="8.510058">
        <ele>474.966448</ele>
        <time>2023-08-31T12:48:25.333Z</time>
      </trkpt>
      <trkpt lat="47.356517" lon="8.510174">
        <ele>474.963891</ele>
        <time>2023-08-31T12:48:40.422Z</time>
      </trkpt>
      <trkpt lat="47.356450" lon="8.510231">
        <ele>474.962567</ele>
        <time>2023-08-31T12:48:48.227Z</time>
      </trkpt>
      <trkpt lat="47.356419" lon="8.510257">
        <ele>474.961957</ele>
        <time>2023-08-31T12:48:51.792Z</time>
      </trkpt>
      <trkpt lat="47.355707" lon="8.510656">
        <ele>474.948920</ele>
        <time>2023-08-31T12:50:08.016Z</time>
      </trkpt>
      <trkpt lat="47.354982" lon="8.511045">
        <ele>474.948710</ele>
        <time>2023-08-31T12:51:26.291Z</time>
      </trkpt>
      <trkpt lat="47.354948" lon="8.511074">
        <ele>474.948710</ele>
        <time>2023-08-31T12:51:30.200Z</time>
      </trkpt>
      <trkpt lat="47.354911" lon="8.511095">
        <ele>474.948710</ele>
        <time>2023-08-31T12:51:34.236Z</time>
      </trkpt>
      <trkpt lat="47.354574" lon="8.511285">
        <ele>474.948710</ele>
        <time>2023-08-31T12:52:10.932Z</time>
      </trkpt>
      <trkpt lat="47.354401" lon="8.511375">
        <ele>474.948710</ele>
        <time>2023-08-31T12:52:29.503Z</time>
      </trkpt>
      <trkpt lat="47.353871" lon="8.511654">
        <ele>474.948710</ele>
        <time>2023-08-31T12:53:26.932Z</time>
      </trkpt>
    </trkseg>
  </trk>
</gpx>
