# Supplementary material for: Psychophysiological effects of walking in forests and urban built environments with disparate road traffic noise exposure: study protocol of a randomized controlled trial
Source: BMC Psychol. 2024 May 6;12:250. doi: 10.1186/s40359-024-01720-x (PMC11073983; doi:10.1186/s40359-024-01720-x)
Supplement: Supplementary file 7 — Additional file 7. GPS tracks of walking routes. [file 40359_2024_1720_MOESM7_ESM.zip › 7_Route setting 5_Saumackerstr.gpx]

<?xml version='1.0' encoding='UTF-8'?>
<gpx version="1.1" creator="https://www.komoot.de" xmlns="http://www.topografix.com/GPX/1/1" xmlns:xsi="http://www.w3.org/2001/XMLSchema-instance" xsi:schemaLocation="http://www.topografix.com/GPX/1/1 http://www.topografix.com/GPX/1/1/gpx.xsd">
  <metadata>
    <name>Eugen-Huber</name>
    <author>
      <link href="https://www.komoot.de">
        <text>komoot</text>
        <type>text/html</type>
      </link>
    </author>
  </metadata>
  <trk>
    <name>Eugen-Huber</name>
    <trkseg>
      <trkpt lat="47.384243" lon="8.488070">
        <ele>406.324272</ele>
        <time>2023-08-31T12:18:11.729Z</time>
      </trkpt>
      <trkpt lat="47.384466" lon="8.488189">
        <ele>406.324272</ele>
        <time>2023-08-31T12:18:35.663Z</time>
      </trkpt>
      <trkpt lat="47.384504" lon="8.488207">
        <ele>406.324272</ele>
        <time>2023-08-31T12:18:39.600Z</time>
      </trkpt>
      <trkpt lat="47.384560" lon="8.488086">
        <ele>406.324272</ele>
        <time>2023-08-31T12:18:49.697Z</time>
      </trkpt>
      <trkpt lat="47.384584" lon="8.488018">
        <ele>406.324272</ele>
        <time>2023-08-31T12:18:54.919Z</time>
      </trkpt>
      <trkpt lat="47.384613" lon="8.487935">
        <ele>406.324272</ele>
        <time>2023-08-31T12:19:01.253Z</time>
      </trkpt>
      <trkpt lat="47.384739" lon="8.487585">
        <ele>406.324272</ele>
        <time>2023-08-31T12:19:28.123Z</time>
      </trkpt>
      <trkpt lat="47.384774" lon="8.487486">
        <ele>406.324272</ele>
        <time>2023-08-31T12:19:35.883Z</time>
      </trkpt>
      <trkpt lat="47.384618" lon="8.487435">
        <ele>406.375843</ele>
        <time>2023-08-31T12:19:51.880Z</time>
      </trkpt>
      <trkpt lat="47.384453" lon="8.487381">
        <ele>406.466750</ele>
        <time>2023-08-31T12:20:08.881Z</time>
      </trkpt>
      <trkpt lat="47.384467" lon="8.487292">
        <ele>406.500027</ele>
        <time>2023-08-31T12:20:15.079Z</time>
      </trkpt>
      <trkpt lat="47.384476" lon="8.487234">
        <ele>406.521699</ele>
        <time>2023-08-31T12:20:19.151Z</time>
      </trkpt>
      <trkpt lat="47.384433" lon="8.487190">
        <ele>406.549837</ele>
        <time>2023-08-31T12:20:24.378Z</time>
      </trkpt>
      <trkpt lat="47.384379" lon="8.487166">
        <ele>406.580171</ele>
        <time>2023-08-31T12:20:30.095Z</time>
      </trkpt>
      <trkpt lat="47.384332" lon="8.487146">
        <ele>406.606481</ele>
        <time>2023-08-31T12:20:34.985Z</time>
      </trkpt>
      <trkpt lat="47.384345" lon="8.487116">
        <ele>406.619453</ele>
        <time>2023-08-31T12:20:37.393Z</time>
      </trkpt>
      <trkpt lat="47.384484" lon="8.486654">
        <ele>406.803578</ele>
        <time>2023-08-31T12:21:12.006Z</time>
      </trkpt>
      <trkpt lat="47.384684" lon="8.485981">
        <ele>407.071256</ele>
        <time>2023-08-31T12:22:02.674Z</time>
      </trkpt>
      <trkpt lat="47.384712" lon="8.485886">
        <ele>407.108991</ele>
        <time>2023-08-31T12:22:09.904Z</time>
      </trkpt>
      <trkpt lat="47.384732" lon="8.485818">
        <ele>407.135992</ele>
        <time>2023-08-31T12:22:15.025Z</time>
      </trkpt>
      <trkpt lat="47.384953" lon="8.485088">
        <ele>407.806392</ele>
        <time>2023-08-31T12:23:11.781Z</time>
      </trkpt>
      <trkpt lat="47.384938" lon="8.484983">
        <ele>407.954876</ele>
        <time>2023-08-31T12:23:19.531Z</time>
      </trkpt>
      <trkpt lat="47.384956" lon="8.484925">
        <ele>408.043157</ele>
        <time>2023-08-31T12:23:24.122Z</time>
      </trkpt>
      <trkpt lat="47.384981" lon="8.484844">
        <ele>408.166330</ele>
        <time>2023-08-31T12:23:30.640Z</time>
      </trkpt>
      <trkpt lat="47.385032" lon="8.484818">
        <ele>408.276588</ele>
        <time>2023-08-31T12:23:36.396Z</time>
      </trkpt>
      <trkpt lat="47.385126" lon="8.484519">
        <ele>408.732728</ele>
        <time>2023-08-31T12:24:00.362Z</time>
      </trkpt>
      <trkpt lat="47.385342" lon="8.483780">
        <ele>409.846466</ele>
        <time>2023-08-31T12:24:59.023Z</time>
      </trkpt>
      <trkpt lat="47.385555" lon="8.483078">
        <ele>410.910868</ele>
        <time>2023-08-31T12:25:55.643Z</time>
      </trkpt>
      <trkpt lat="47.385669" lon="8.482705">
        <ele>411.653708</ele>
        <time>2023-08-31T12:26:25.995Z</time>
      </trkpt>
      <trkpt lat="47.385784" lon="8.482313">
        <ele>412.449658</ele>
        <time>2023-08-31T12:26:57.903Z</time>
      </trkpt>
      <trkpt lat="47.385867" lon="8.482067">
        <ele>412.961739</ele>
        <time>2023-08-31T12:27:18.487Z</time>
      </trkpt>
      <trkpt lat="47.385878" lon="8.482028">
        <ele>413.040452</ele>
        <time>2023-08-31T12:27:21.617Z</time>
      </trkpt>
      <trkpt lat="47.385914" lon="8.481900">
        <ele>413.298687</ele>
        <time>2023-08-31T12:27:32.010Z</time>
      </trkpt>
      <trkpt lat="47.385943" lon="8.481796">
        <ele>413.508239</ele>
        <time>2023-08-31T12:27:40.431Z</time>
      </trkpt>
      <trkpt lat="47.386002" lon="8.481584">
        <ele>413.935283</ele>
        <time>2023-08-31T12:27:57.784Z</time>
      </trkpt>
      <trkpt lat="47.386027" lon="8.481499">
        <ele>414.107943</ele>
        <time>2023-08-31T12:28:04.839Z</time>
      </trkpt>
      <trkpt lat="47.386089" lon="8.481279">
        <ele>414.551915</ele>
        <time>2023-08-31T12:28:22.574Z</time>
      </trkpt>
      <trkpt lat="47.386014" lon="8.481235">
        <ele>414.773982</ele>
        <time>2023-08-31T12:28:31.602Z</time>
      </trkpt>
      <trkpt lat="47.385963" lon="8.481157">
        <ele>414.976006</ele>
        <time>2023-08-31T12:28:39.743Z</time>
      </trkpt>
      <trkpt lat="47.385788" lon="8.480569">
        <ele>416.035441</ele>
        <time>2023-08-31T12:29:27.301Z</time>
      </trkpt>
      <trkpt lat="47.385649" lon="8.480114">
        <ele>416.466351</ele>
        <time>2023-08-31T12:30:03.406Z</time>
      </trkpt>
      <trkpt lat="47.385494" lon="8.479592">
        <ele>416.958399</ele>
        <time>2023-08-31T12:30:43.862Z</time>
      </trkpt>
      <trkpt lat="47.385529" lon="8.479558">
        <ele>417.011811</ele>
        <time>2023-08-31T12:30:48.090Z</time>
      </trkpt>
      <trkpt lat="47.385592" lon="8.479494">
        <ele>417.109302</ele>
        <time>2023-08-31T12:30:55.898Z</time>
      </trkpt>
      <trkpt lat="47.385613" lon="8.479431">
        <ele>417.169921</ele>
        <time>2023-08-31T12:31:00.852Z</time>
      </trkpt>
      <trkpt lat="47.385742" lon="8.479051">
        <ele>417.536880</ele>
        <time>2023-08-31T12:31:30.291Z</time>
      </trkpt>
      <trkpt lat="47.385908" lon="8.478560">
        <ele>418.010640</ele>
        <time>2023-08-31T12:32:08.451Z</time>
      </trkpt>
      <trkpt lat="47.386072" lon="8.478077">
        <ele>418.279102</ele>
        <time>2023-08-31T12:32:46.613Z</time>
      </trkpt>
      <trkpt lat="47.386108" lon="8.477970">
        <ele>418.305726</ele>
        <time>2023-08-31T12:32:54.975Z</time>
      </trkpt>
      <trkpt lat="47.386340" lon="8.477284">
        <ele>418.476592</ele>
        <time>2023-08-31T12:33:46.983Z</time>
      </trkpt>
      <trkpt lat="47.386413" lon="8.477068">
        <ele>418.530385</ele>
        <time>2023-08-31T12:34:03.526Z</time>
      </trkpt>
      <trkpt lat="47.386508" lon="8.476780">
        <ele>418.601769</ele>
        <time>2023-08-31T12:34:25.488Z</time>
      </trkpt>
      <trkpt lat="47.386536" lon="8.476802">
        <ele>418.612207</ele>
        <time>2023-08-31T12:34:28.730Z</time>
      </trkpt>
      <trkpt lat="47.386735" lon="8.476224">
        <ele>418.756694</ele>
        <time>2023-08-31T12:35:13.184Z</time>
      </trkpt>
      <trkpt lat="47.386772" lon="8.476204">
        <ele>418.769661</ele>
        <time>2023-08-31T12:35:17.202Z</time>
      </trkpt>
      <trkpt lat="47.386822" lon="8.476225">
        <ele>418.786769</ele>
        <time>2023-08-31T12:35:22.641Z</time>
      </trkpt>
      <trkpt lat="47.387009" lon="8.476372">
        <ele>418.802168</ele>
        <time>2023-08-31T12:35:44.095Z</time>
      </trkpt>
      <trkpt lat="47.387379" lon="8.476663">
        <ele>418.802168</ele>
        <time>2023-08-31T12:36:26.944Z</time>
      </trkpt>
      <trkpt lat="47.387390" lon="8.476617">
        <ele>418.802168</ele>
        <time>2023-08-31T12:36:30.398Z</time>
      </trkpt>
      <trkpt lat="47.387407" lon="8.476539">
        <ele>418.802168</ele>
        <time>2023-08-31T12:36:36.227Z</time>
      </trkpt>
      <trkpt lat="47.387423" lon="8.476471">
        <ele>418.802168</ele>
        <time>2023-08-31T12:36:41.265Z</time>
      </trkpt>
      <trkpt lat="47.387496" lon="8.476035">
        <ele>418.802168</ele>
        <time>2023-08-31T12:37:12.403Z</time>
      </trkpt>
      <trkpt lat="47.387563" lon="8.475679">
        <ele>418.802168</ele>
        <time>2023-08-31T12:37:37.462Z</time>
      </trkpt>
      <trkpt lat="47.387647" lon="8.475262">
        <ele>418.802168</ele>
        <time>2023-08-31T12:38:07.202Z</time>
      </trkpt>
      <trkpt lat="47.387700" lon="8.475042">
        <ele>418.802168</ele>
        <time>2023-08-31T12:38:23.146Z</time>
      </trkpt>
    </trkseg>
  </trk>
</gpx>
