# Supplementary material for: Psychophysiological effects of walking in forests and urban built environments with disparate road traffic noise exposure: study protocol of a randomized controlled trial
Source: BMC Psychol. 2024 May 6;12:250. doi: 10.1186/s40359-024-01720-x (PMC11073983; doi:10.1186/s40359-024-01720-x)
Supplement: Supplementary file 7 — Additional file 7. GPS tracks of walking routes. [file 40359_2024_1720_MOESM7_ESM.zip › 7_Route setting 8_Bruderholzweg.gpx]

<?xml version='1.0' encoding='UTF-8'?>
<gpx version="1.1" creator="https://www.komoot.de" xmlns="http://www.topografix.com/GPX/1/1" xmlns:xsi="http://www.w3.org/2001/XMLSchema-instance" xsi:schemaLocation="http://www.topografix.com/GPX/1/1 http://www.topografix.com/GPX/1/1/gpx.xsd">
  <metadata>
    <name>Wald laut loorenkopf</name>
    <author>
      <link href="https://www.komoot.de">
        <text>komoot</text>
        <type>text/html</type>
      </link>
    </author>
  </metadata>
  <trk>
    <name>Wald laut loorenkopf</name>
    <trkseg>
      <trkpt lat="47.365685" lon="8.598787">
        <ele>624.461762</ele>
        <time>2023-08-31T12:52:17.079Z</time>
      </trkpt>
      <trkpt lat="47.365769" lon="8.598855">
        <ele>624.461762</ele>
        <time>2023-08-31T12:52:28.598Z</time>
      </trkpt>
      <trkpt lat="47.365906" lon="8.599105">
        <ele>624.461762</ele>
        <time>2023-08-31T12:52:54.363Z</time>
      </trkpt>
      <trkpt lat="47.366188" lon="8.599456">
        <ele>624.461762</ele>
        <time>2023-08-31T12:53:39.309Z</time>
      </trkpt>
      <trkpt lat="47.366257" lon="8.599573">
        <ele>624.461762</ele>
        <time>2023-08-31T12:53:52.432Z</time>
      </trkpt>
      <trkpt lat="47.366388" lon="8.599914">
        <ele>625.339990</ele>
        <time>2023-08-31T12:54:24.881Z</time>
      </trkpt>
      <trkpt lat="47.366545" lon="8.600169">
        <ele>626.673410</ele>
        <time>2023-08-31T12:54:53.470Z</time>
      </trkpt>
      <trkpt lat="47.367170" lon="8.600624">
        <ele>630.654393</ele>
        <time>2023-08-31T12:56:18.157Z</time>
      </trkpt>
      <trkpt lat="47.367402" lon="8.600843">
        <ele>632.227505</ele>
        <time>2023-08-31T12:56:50.662Z</time>
      </trkpt>
      <trkpt lat="47.367491" lon="8.600874">
        <ele>632.749906</ele>
        <time>2023-08-31T12:57:01.093Z</time>
      </trkpt>
      <trkpt lat="47.367565" lon="8.600941">
        <ele>633.245814</ele>
        <time>2023-08-31T12:57:10.814Z</time>
      </trkpt>
      <trkpt lat="47.367625" lon="8.600986">
        <ele>633.630273</ele>
        <time>2023-08-31T12:57:18.807Z</time>
      </trkpt>
      <trkpt lat="47.367824" lon="8.601356">
        <ele>635.456840</ele>
        <time>2023-08-31T12:57:55.500Z</time>
      </trkpt>
      <trkpt lat="47.368103" lon="8.601763">
        <ele>637.692660</ele>
        <time>2023-08-31T12:58:41.996Z</time>
      </trkpt>
      <trkpt lat="47.368203" lon="8.601879">
        <ele>638.417611</ele>
        <time>2023-08-31T12:58:57.789Z</time>
      </trkpt>
      <trkpt lat="47.368103" lon="8.601763">
        <ele>639.142561</ele>
        <time>2023-08-31T12:59:12.468Z</time>
      </trkpt>
      <trkpt lat="47.367824" lon="8.601356">
        <ele>641.378382</ele>
        <time>2023-08-31T12:59:59.975Z</time>
      </trkpt>
      <trkpt lat="47.367625" lon="8.600986">
        <ele>643.202573</ele>
        <time>2023-08-31T13:00:38.817Z</time>
      </trkpt>
      <trkpt lat="47.367565" lon="8.600941">
        <ele>643.586208</ele>
        <time>2023-08-31T13:00:46.809Z</time>
      </trkpt>
      <trkpt lat="47.367808" lon="8.600863">
        <ele>645.001682</ele>
        <time>2023-08-31T13:01:17.537Z</time>
      </trkpt>
      <trkpt lat="47.367917" lon="8.600797">
        <ele>645.565999</ele>
        <time>2023-08-31T13:01:31.628Z</time>
      </trkpt>
      <trkpt lat="47.368003" lon="8.600691">
        <ele>646.102618</ele>
        <time>2023-08-31T13:01:45.608Z</time>
      </trkpt>
      <trkpt lat="47.368074" lon="8.600561">
        <ele>646.644410</ele>
        <time>2023-08-31T13:01:59.133Z</time>
      </trkpt>
      <trkpt lat="47.368235" lon="8.600077">
        <ele>648.393785</ele>
        <time>2023-08-31T13:02:42.593Z</time>
      </trkpt>
      <trkpt lat="47.368331" lon="8.599864">
        <ele>649.223826</ele>
        <time>2023-08-31T13:03:03.345Z</time>
      </trkpt>
      <trkpt lat="47.368314" lon="8.599815">
        <ele>649.402437</ele>
        <time>2023-08-31T13:03:07.858Z</time>
      </trkpt>
      <trkpt lat="47.368331" lon="8.599864">
        <ele>649.581047</ele>
        <time>2023-08-31T13:03:12.404Z</time>
      </trkpt>
      <trkpt lat="47.368591" lon="8.600613">
        <ele>652.311536</ele>
        <time>2023-08-31T13:04:20.967Z</time>
      </trkpt>
      <trkpt lat="47.369030" lon="8.601618">
        <ele>652.362528</ele>
        <time>2023-08-31T13:05:44.985Z</time>
      </trkpt>
      <trkpt lat="47.369093" lon="8.601719">
        <ele>652.148245</ele>
        <time>2023-08-31T13:05:55.057Z</time>
      </trkpt>
      <trkpt lat="47.369100" lon="8.601725">
        <ele>652.129595</ele>
        <time>2023-08-31T13:05:55.945Z</time>
      </trkpt>
      <trkpt lat="47.369213" lon="8.601832">
        <ele>651.820273</ele>
        <time>2023-08-31T13:06:10.375Z</time>
      </trkpt>
      <trkpt lat="47.369402" lon="8.601943">
        <ele>651.351588</ele>
        <time>2023-08-31T13:06:32.430Z</time>
      </trkpt>
      <trkpt lat="47.369646" lon="8.602029">
        <ele>650.773560</ele>
        <time>2023-08-31T13:06:59.685Z</time>
      </trkpt>
      <trkpt lat="47.369617" lon="8.602215">
        <ele>650.475701</ele>
        <time>2023-08-31T13:07:14.164Z</time>
      </trkpt>
      <trkpt lat="47.369442" lon="8.602694">
        <ele>649.626358</ele>
        <time>2023-08-31T13:07:55.013Z</time>
      </trkpt>
      <trkpt lat="47.368752" lon="8.602466">
        <ele>648.675492</ele>
        <time>2023-08-31T13:09:10.855Z</time>
      </trkpt>
      <trkpt lat="47.368617" lon="8.602357">
        <ele>648.485178</ele>
        <time>2023-08-31T13:09:26.876Z</time>
      </trkpt>
      <trkpt lat="47.368376" lon="8.602079">
        <ele>648.106903</ele>
        <time>2023-08-31T13:09:58.720Z</time>
      </trkpt>
      <trkpt lat="47.368208" lon="8.601884">
        <ele>647.842585</ele>
        <time>2023-08-31T13:10:20.603Z</time>
      </trkpt>
      <trkpt lat="47.368376" lon="8.602079">
        <ele>647.578268</ele>
        <time>2023-08-31T13:10:42.667Z</time>
      </trkpt>
      <trkpt lat="47.368617" lon="8.602357">
        <ele>647.345470</ele>
        <time>2023-08-31T13:11:15.570Z</time>
      </trkpt>
      <trkpt lat="47.368752" lon="8.602466">
        <ele>647.905002</ele>
        <time>2023-08-31T13:11:32.840Z</time>
      </trkpt>
      <trkpt lat="47.369442" lon="8.602694">
        <ele>650.476240</ele>
        <time>2023-08-31T13:12:55.656Z</time>
      </trkpt>
      <trkpt lat="47.369705" lon="8.602527">
        <ele>651.517325</ele>
        <time>2023-08-31T13:13:29.835Z</time>
      </trkpt>
      <trkpt lat="47.369764" lon="8.602472">
        <ele>651.771060</ele>
        <time>2023-08-31T13:13:38.064Z</time>
      </trkpt>
      <trkpt lat="47.370109" lon="8.602149">
        <ele>653.256592</ele>
        <time>2023-08-31T13:14:24.271Z</time>
      </trkpt>
      <trkpt lat="47.370127" lon="8.602150">
        <ele>653.322095</ele>
        <time>2023-08-31T13:14:26.235Z</time>
      </trkpt>
      <trkpt lat="47.370656" lon="8.601796">
        <ele>653.777646</ele>
        <time>2023-08-31T13:15:27.097Z</time>
      </trkpt>
      <trkpt lat="47.370837" lon="8.601803">
        <ele>653.777646</ele>
        <time>2023-08-31T13:15:45.524Z</time>
      </trkpt>
      <trkpt lat="47.371418" lon="8.601553">
        <ele>653.777646</ele>
        <time>2023-08-31T13:16:47.233Z</time>
      </trkpt>
      <trkpt lat="47.371682" lon="8.601440">
        <ele>653.777646</ele>
        <time>2023-08-31T13:17:16.059Z</time>
      </trkpt>
    </trkseg>
  </trk>
</gpx>
