# Supplementary material for: Psychophysiological effects of walking in forests and urban built environments with disparate road traffic noise exposure: study protocol of a randomized controlled trial
Source: BMC Psychol. 2024 May 6;12:250. doi: 10.1186/s40359-024-01720-x (PMC11073983; doi:10.1186/s40359-024-01720-x)
Supplement: Supplementary file 7 — Additional file 7. GPS tracks of walking routes. [file 40359_2024_1720_MOESM7_ESM.zip › 7_Route setting 9_Alte Regensdorferstr..gpx]

<?xml version='1.0' encoding='UTF-8'?>
<gpx version="1.1" creator="https://www.komoot.de" xmlns="http://www.topografix.com/GPX/1/1" xmlns:xsi="http://www.w3.org/2001/XMLSchema-instance" xsi:schemaLocation="http://www.topografix.com/GPX/1/1 http://www.topografix.com/GPX/1/1/gpx.xsd">
  <metadata>
    <name>Grünwald leise</name>
    <author>
      <link href="https://www.komoot.de">
        <text>komoot</text>
        <type>text/html</type>
      </link>
    </author>
  </metadata>
  <trk>
    <name>Grünwald leise</name>
    <trkseg>
      <trkpt lat="47.417162" lon="8.484917">
        <ele>537.254173</ele>
        <time>2023-08-31T11:39:54.932Z</time>
      </trkpt>
      <trkpt lat="47.417424" lon="8.484170">
        <ele>537.254173</ele>
        <time>2023-08-31T11:40:54.407Z</time>
      </trkpt>
      <trkpt lat="47.417645" lon="8.483260">
        <ele>537.066504</ele>
        <time>2023-08-31T11:42:01.892Z</time>
      </trkpt>
      <trkpt lat="47.417814" lon="8.483307">
        <ele>536.966964</ele>
        <time>2023-08-31T11:42:19.275Z</time>
      </trkpt>
      <trkpt lat="47.418020" lon="8.483304">
        <ele>536.847717</ele>
        <time>2023-08-31T11:42:40.650Z</time>
      </trkpt>
      <trkpt lat="47.418711" lon="8.483185">
        <ele>536.445034</ele>
        <time>2023-08-31T11:43:51.075Z</time>
      </trkpt>
      <trkpt lat="47.419816" lon="8.483068">
        <ele>535.707519</ele>
        <time>2023-08-31T11:45:44.979Z</time>
      </trkpt>
      <trkpt lat="47.419991" lon="8.483074">
        <ele>535.582364</ele>
        <time>2023-08-31T11:46:02.736Z</time>
      </trkpt>
      <trkpt lat="47.420557" lon="8.482991">
        <ele>535.175699</ele>
        <time>2023-08-31T11:47:00.777Z</time>
      </trkpt>
      <trkpt lat="47.420556" lon="8.482922">
        <ele>535.142312</ele>
        <time>2023-08-31T11:47:05.639Z</time>
      </trkpt>
      <trkpt lat="47.420557" lon="8.482991">
        <ele>535.108924</ele>
        <time>2023-08-31T11:47:10.532Z</time>
      </trkpt>
      <trkpt lat="47.420421" lon="8.484429">
        <ele>532.048762</ele>
        <time>2023-08-31T11:48:55.459Z</time>
      </trkpt>
      <trkpt lat="47.420414" lon="8.484501">
        <ele>531.854192</ele>
        <time>2023-08-31T11:49:00.757Z</time>
      </trkpt>
      <trkpt lat="47.420575" lon="8.484669">
        <ele>531.075047</ele>
        <time>2023-08-31T11:49:22.336Z</time>
      </trkpt>
      <trkpt lat="47.420735" lon="8.484643">
        <ele>530.438697</ele>
        <time>2023-08-31T11:49:39.874Z</time>
      </trkpt>
      <trkpt lat="47.420856" lon="8.484495">
        <ele>529.817772</ele>
        <time>2023-08-31T11:49:57.042Z</time>
      </trkpt>
      <trkpt lat="47.421826" lon="8.482805">
        <ele>523.911386</ele>
        <time>2023-08-31T11:52:41.978Z</time>
      </trkpt>
      <trkpt lat="47.422006" lon="8.482667">
        <ele>523.114138</ele>
        <time>2023-08-31T11:53:03.693Z</time>
      </trkpt>
      <trkpt lat="47.422093" lon="8.482744">
        <ele>522.715443</ele>
        <time>2023-08-31T11:53:14.593Z</time>
      </trkpt>
      <trkpt lat="47.422151" lon="8.482899">
        <ele>522.244264</ele>
        <time>2023-08-31T11:53:27.417Z</time>
      </trkpt>
      <trkpt lat="47.421903" lon="8.483784">
        <ele>520.744690</ele>
        <time>2023-08-31T11:54:35.624Z</time>
      </trkpt>
      <trkpt lat="47.421767" lon="8.484271">
        <ele>520.744690</ele>
        <time>2023-08-31T11:55:12.594Z</time>
      </trkpt>
      <trkpt lat="47.421509" lon="8.485972">
        <ele>520.744690</ele>
        <time>2023-08-31T11:57:12.803Z</time>
      </trkpt>
      <trkpt lat="47.421594" lon="8.487209">
        <ele>520.744690</ele>
        <time>2023-08-31T11:58:38.573Z</time>
      </trkpt>
    </trkseg>
  </trk>
</gpx>
